# Supplementary material for: Malignant transformation of WHO grade I meningiomas after surgery or radiosurgery: systematic review and meta-analysis of observational studies
Source: Neurooncol Adv. 2020 Oct 16;2(1):vdaa129. doi: 10.1093/noajnl/vdaa129 (PMC7712809; doi:10.1093/noajnl/vdaa129)
Supplement: vdaa129_suppl_Supplementary_Tables [file vdaa129_suppl_supplementary_tables.xlsx]

## Sheet: Table 1 surgical series
Author /published year / institute	pathological diagnosis	study population	WHO grade 1	Female	male	non-base	skull base	skull base rate (%)	mean follow (year)	Recurrence	surgery after failure or recurrence	radiotherapy before transformation (%)	number of trans-formation
Chan 1984Univ British Columbia Vancouver general Hosp	Before WHO 1993 no atypical cases	WHO grade I - III; 257	232	160	97	137	120	46.7	9	57	39	0.073	6
Kojima 1990 Mie Univ. Japan	Before WHO 1993 atypical (-), brain invasive; excluded	WHO grade I - III 105	80	59	21	49	31	38.8	5.7	7	NA	0	3
Roser 2004 Hannover, German	WHO 1993	WHO grade I-III 554	454	370	156	178	370	67.5	7	120	25	NA	4
Kalala 2004 Ghent, University Hospital, Belgium	WHO 2000	WHO grade I - III 105	102	77	28	64	41	39	10.1	18	6	0	3
McGovern2010 MD Anderson, USA	WHO 2000	WHO grade I - III 216	164	143	73	93	71	43.3	8.1	46	41	< 8%	8
Fujimoto 2011 Nara Univ, Japan	WHO 2007 brain invasion;not included	subtotally removed WHO grade I 80	80	58	22	34	46	57.5	9.4	26	NA	0	1
Perez-Megan 2012 Virgen de la Salud Hospital, Spain	WHO 2007	multi-institute WHO grade I	78	56	22	48	28	36.8	5.94	15	NA	NA	3
Sahm 2016 Heidelberg, German	WHO 2007	multii-insitutional case 252	119	89	30	NA	NA	NA	5.7	32	NA	NA	4
Goes 2018 Federal University of Sao Paulo, Brazil	WHO 2016	WHO grade I - III 110	85	65	20	49	36	42.4	5.9	16	5	0	1
Celtikci 2018 Gazi University Faculty of Medicine, Ankara, Turkey,	WhO 2007	WHO grade I - III 449	336	326	123	132	204	60.7	4.4	31	31	NA	1
Champeaux 2019 Queen Elizabeth University Hospit Glasgow, UK	WHO2000 - 2016 brain invasive included in grade II	WHO grade I series 505	505	359	146	257	175	40.5	7	74	25	0.081	11
Yeon 2019 Kyung Hee Univ. Korea	WHO 2016	WHO grade I - III 291	230	171	59	189	41	17.8	5	19	17	NA	6
Mubeen 2019 Sher I Kashmir Institute of Medical Sciences, India	WHO 2007	WHO grade I - III 254	174	116	64	156	48	23.5	6	7	7	NA	5
For percentage analysis
Jaaskelainen 1986 Helsinki Univ. Hosp., Helsinki	Before 1993	WHO grade I - III 936	883	NA	NA	NA	NA	NA	> 5	NA	70		10
Miyagami 1994 Nihon Univ. Japan	Before 1993	WHO grade I - III 106	98	67	39	58	40	40.8	> 5	10	NA		4

## Sheet: Table 2 radiosurgery series
Author, year, institute	WHO grade 1	surgery before SRS	Female	male	non-skull base	skull base	skull base rate	mean follow-up (year)	progression	surgery after progression	malignant trans-formation	transform with previous pathology	radiation after progrssion	stable after SRS	regression after SRS	SRS dose (min/max)
Torres 2003 UCLA	135	84	88	40	NA	NA	NA	2.7	7	4	1	0	8	0.607	0.341
Seo 2007 seoul national univ Korea	424	108	339	85	109	315	74.3	8.7	67	30	8	6	38	0.56	0.28	14/28
Pollock 2012 Mayo	416	164	304	112	79	337	81	5.7	27	11	5	5	5	0.281	0.661	16/32
Santacroce 2012 multicenter	3768	2324	2811	957	1351	3676	73.1	5.9	281	28	8	8	14	0.345	0.58	14/28
Massager 2013 Univ. Libre de Bruxelles	120	37	NA	NA	NA	NA	NA	7.9	9	NA	0	0	NA	NA	NA	13/
Jang 2015 Yonsei Univ. Korea	628	128	498	130	NA	NA	NA	3.5	29	9	1	0	NA	95%%	NA	NA
Kondziolka 2016 Pittsburg	282	136	198	92	62	227	78.5	7.1	26	6	0	0	7	4%%	51%%	15/30
Hasegawa2018 Tokyo Univ, Japan	66	28	46	20	21	46	68.7	5.2	11	3	1	1	10	0.81	NA	16/
Ge 2019 Tianjin Medical University, China	130	53	107	23	54	102	65.4	3.4	7	3	0	0	4	0.662	0.285	12/24
Italic, number included lost follow-up patients
SRS, stereotatic radiosurgery

## Sheet: Table 3. Individual case data
Author	Reference	age	sex	location	size (cm)	initial treatment	number of recurrence before progress	radiotherapy before progres	radation type	age at malignant transform	time to malignant transform	2nd treatment	first histology	last WHO grade	radiotherapy after malignant transformation	chemotherapy	survival after progression (Year)	OS (year)	alive0 dead1	meatastasis or dissemination	comment	bone invasion	heterogenous contrast enhancement	edema	lobulated shape	DOI
Akai 2004	Neurol Med Chir 44, 600-602, 2004	70	F	Para		total+rad 40Gy	2	Y	Conv	73	3	surgery	meningo, no mitosis	2	Y		4.5	7.5	0	skin		1	0	0	1	10.1007/bf02482099
Almefty 2004	J Neurosurg 101, 210-218, 2004	67	F			surgery	2	Y	Conv	72	5	surg+rad	benign	3												10.3171/jns.2004.101.2.0210
		27	F			surgery	1	N		42.7	15.7		benign	2
		42	F			surgery	1	N		48	6		benign	2
		47	F			surgry +radiation	2	Y	Conv	55.3	8.3	surg	benign	2
		72	M	Para	5.5	Simp 1	1	N		74.3	2.3	surg	fibro Ki1.7	23	Y	0	0.8	3.1	1			1	0
		50	M			surgery	2	N		61.7	11.7	surg	benign	3
		30	M			surgery	2	N		54	24	surg	benign	2
		54	M			surgery	3	Y		75.6	21.6	surg	benign	2
Attuati 2019	World Neurosurg 128,562-572, 2019	48	F	Para		partial	1	N		50	2	surg	meningo	3	Y		15	17	0	L5, lung adrenal						10.1016/j.wneu.2019.05.058
Avecillas-Chasin 2015	World Neurosurg 84, 121-131, 2015	44	M	C		Simp 1	1	N		55	11	Surg	benign with necrosis	2	Y		13	24	0	scalp						10.1016/j.wneu.2015.02.041
		61	M	Para		Simp 2	2	Y	SRS	70	9	SRSx2	benign	23	Y	1	2	11	1	lymph node	TMZ		1
Baeesa 2018	World Neurosurg 120, 274-289, 2018	29	M	C		total	1	N		31	2	surg	2mitoses/HPF	23	Y	1	4.1	6.1	1							10.1016/j.wneu.2018.09.004
Bleggi-Torres 2001	Brain Pathol 11, 481-2, 2001	62	F	MF		surgery	2	Y	Unknown	70	8	surg after rad	meningo	3									0			10.1111/j.1750-3639.2001.tb01089.x
Buchroithner 2009	Memol 2, 26-28, 2009	50	M	Para	4.5	surgery	3	Y	Conv	52.9	2.9	surg	meningo high Ki	3	Y	1	0.6	3.5	0	lung bone		0	0		1	10.1007/s12254-009-0137-3
Bushe 1990	Acta Neurochir 107, 65-69, 1990	31	F	Para		Simp 2	10	N		44.7	13.7	surg	meningo	2	Y	0	0.7	14.4	1	dissemination						10.1007/bf01402616
Caltabiano 2009	Neurol Med Chir 49, 523-527, 2009	71	F	C		subtoal	1	N		74	3	surg	meningo	3	N		0.5		0							10.2176/nmc.49.523
Caltabiano 2013	J Neurosurg Sci 57, 139-151, 2013	39	F	C	3.9	Simp 3							meningo	3					0							PMID:23486338
		66	F	C	5	Simp 1							Ps	2					0
		76	M	C	3	Simp 3							Trans	2					0
		73	M	C	2.5	Simp 1							meningo	2					0
		80	M	C	2	Simp 1							meningo	3				3	1
Cao 2018	Medicine (Baltimore) 97, e11019, 2018	35	M	C		total	1	N		45	10		WHO grade I	3												10.1097/md.0000000000011019
		71	M			surgery	2	N		91	20			3
Celtikci 2019	Turk Neurosurg 28, 1-6, 2018	61	M	C			1	N		65.8	4.8			2					0							10.5137/1019-5149.Jtn.17866-16.1
Cerda-Nicolas 2003	J Neurosurg 98, 194-198, 2003	75	M	Para	6	Simp 4	1	N		75.3	0.3		fibro no mitosis	2	N	0	0.05		1	Lung kidney spleen	died of pulmonary embolism		1	1	0	10.3171/jns.2003.98.1.0194
Cielak 2001	Nowotwory J Oncol 51, 274-276,2001	34	M	C	4.5	subtotal	2	Y	Conv	44	10	subtotal	Trans	3	Y		0.8	10.8	0	lung						https://journals.viamedica.pl/nowotwory_journal_of_oncology/article/download/53656/40300
Conrad 2001	Acta Neurochir 143, 935-937, 2001	31	F	C	4	Simp 1	1	N		34.3	3.3	Simp1	transitional	23	Y		6	9.3	0	spinal			0	1		10.1007/s007010170024
Couldwell 2007	J Neurosurg 106, 30-35, 2007	33	F	cav	5.7	subtotal+SRS	1	Y	SRS	42	9		benign	2												10.3171/jns.2007.106.1.30
D’Aiuto2005	Ann Thorac Surg 80, 1129-1130, 2005	58	M	C		radical surg	1	N		71	13	Surg	mening	2	N		2.3	15.3	0							10.1016/j.athoracsur.2004.02.146
Erman 2005	J Neurooncol 74, 179-181, 2005	34	F	Para		Simp 3	3	Y	Conv	42	8	Simp1	meningo	2		1			1	lung	died of lung metastases					10.1007/s11060-004-3014-2
Furtjes 2016	J Neurooncol 130, /9-87, 2016	62	M			surgery	1			63.6	1.6			2			2.5	4.1	1							10.1007/s11060-016-2226-6
Gladin 2007	J Neurooncol 85, 81-85, 2007	40	M	Para		surgery	1	N		47	7	surg rad	trans	2	Y		4.8	11.8	0	bone						10.1007/s11060-007-9386-3
Guduk 2019	World Neurosurg 125, 48-59, 2019	65	M	SP		total	2	Y	SRS	71.4	6.4	surg		23	Y		0.75	7.15	0							10.1016/j.wneu.2018.12.175
		37	F	SP		total	1	N		43.3	6.3			2	Y		0.2	6.5	0
Gurberg 2014	J Neurol Surg Rep 75, e52-55, 2014	58	F	MF	3.3	biopsy +SRS	1	Y	SRS	61	3		WHO grade I	3	Y	1	1.5	4.5	0			1				10.1055/s-0033-1359300
Goutagny 2010	Clin Cancer Res 16, 4155-4164, 2010	48	F	F		surgery	1	N		49	1		fibro	3												10.1111/bpa.12110
		58	M	T	6	surgery	1	N		60	2		mening	3
		48	M	C	8	surgery	2	N		54	6		fibro	23			1	7	0
		57	M	C		surgery	1	N		61	4		trans	2
		37	F	T	5	surgery	1	N		39	2		mening	2
		56	M	SP	5	surgery	3	Y	SRS	63	7		mening	2
		56	M	Para	3	SRS	4	Y	SRS	59	3		trans	2
		72	M	SP		surgery	1	N		74	2		menin	2
		53	F	C	6	surgery	3	Y	SRS	68	15		mening	23	Y	1	2	17	0
		50	M	C		surgery	2	N		54	4		mening	23	Y	1	3	7	0
Han 2006	J Korean Neurosurg Soc 39:144-147, 2006	21	F	F		total	1	N		32	11	surg rad BCNU	fibrous	3	Y		2.4	13.4	1
Hasegawa 2018	Oper Neurosurg 14, 341-350, 2018	61	F	Para		surgery	3	Y	SRS	72.4	11.4			3												10.1093/ons/opx109
Ikeda 2003	Ann Diagn Pathol 7, 214-222, 2003	46	M	C	6	surgery	1	N		47	1		WHOgrade1	23			1	2	0				1	1		10.1016/s1092-9134(03)00049-2
		41	F	SP	3.8	surgery	1	N		46	5		WHO grade 1	23			7	12	0
Inoue 1984	No Shinkei Geka 11, 187-192, 1983	56	F	Para		Simp 2	1	N		63.3	7.3		meningo	3	N	0	0.3	7.6	1	multiple						PMID: 6843770
Ishino 1998	Cancer 83, 360-365, 1998	68	F	T		Simp 4	1	N		70.5	2.5		meningo del1p36	2			2.6	5.1	1				0		1	PMID: 9669820
		37	M	F		Simp 2	1	N		39.2	2.2		meningo	2			3.8	6	0				0	1
Iwami 2015	Brain Tumor Pathol 32, 137-144, 2015	55	M	C		total	1	Y	SRS	60	5	gamma	WHO grade 1 whorl Ps Ki<1	23	Y		5	10	1						1	10.1007/s10014-014-0190-4
Jimbo1991	Neurol Med Chir 31, 1040-1044, 1991	54	F	SP		partial	3	Y	Conv	65.4	11.4	subtoal +rad60Gy	meningo	2	Y		0.3	11.7	1						1	10.2176/nmc.31.1040
Kakkar 2015	Indian J Pathol Microbiol 58, 433-438, 2015	60	F			Simp 1	1			66.7	6.7		grade1 Ki2	2												10.4103/0377-4929.168852
		60	M			Simp 1	1			61.6	1.6		grade1 Ki12	2
		34	M			Simp 2	1			41	7		grade1 Ki4	3
Kessler 2017	World Neurosurg 101, 47-56, 2017	24	F	F		total	1	N		30	6	total+ rad	1	2	Y	1	9	15	1	lung						10.1016/j.wneu.2017.01.070
Kojima 1990	No Shinkei Geka 18, 936-946, 1990	53	M	C		Simp 1	2	N		56.6	3.6	total	meningo	3	Y	1	3.7	7.3	1	lymph node			1	1	1	PMID: 2234295
Kubo 2005	Minim Invasive Neurosurg 48, 334-339, 2005	58	M	Para		total	2	Y	SRS					2								0	1		1	10.1055/s-2005-915632
Kumar 2016	Asian J Neurosurg 11:313-314, 2016	38	F	Para		total	1	N		46	8	total+rad	transitional	2	Y				0	2		0		0		10.4103/1793-5482.145062
Kuroda 2009	Neurol Med Chir 49, 258-261, 2009	48	F	CPA		Simp 2	2	Y	SRS	54.2	6.2	gamma at42mo	meningo Ki5.5	23	Y		1.6	7.8	1	cerebellar spinal		0	1	1	1	10.2176/nmc.49.258
Kyoi 1982	Neurol Med Chir 22, 1022-1028, 1982	53	M	C		Simp 1	2	N		58.3	5.3	Simp1	meningo	3	Y	1	4.9	10.2	1	lung						10.2176/nmc.22.1022
Lall 2014	J Clin Neurosci 21, 1225-1228, 2014	58	F	PC		subtotal	2	Y	SRS	72	14	SRSx2		3					1							10.1016/j.jocn.2013.11.015
Lamszus 1999	Cancer Genet Cytogenet 110:103-110, 1999	32	F	F		Simp 1	1	N		33	1	surg	trans	2			10	11	0							10.1016/s0165-4608(98)00209-x
		25	M	FB		subtotal	7	N		50	25	surg	trans	23			2	27	0			1
Lee GC 2009	J Korean Neurosurg Soc 45, 107-111, 2009	68	M	V	6	Simp 1	1	N		69.2	1.2	biopsy ;rad	high cellullarity	23	Y	0	1	1	1	spinal		0	1	1		10.3340/jkns.2009.45.2.107
LeMay 1989	Surg Neurol 31, 365-368, 1989	56	F	SP	5	partial	2	N		66	10	surgery	benign meningotheliomatous	3	Y		5	15	0	lung		1				10.1016/0090-3019(89)90068-2
Lofrese 2011	Br J Neurosurg 25, 324-326, 2011	47	M	F	2	Simp 1	1	N		48	1	surg+rad	meningo Ki<2	3	Y		1.5	2.5	0			0	1	0		10.3109/02688697.2010.535926
Lopes-Gines 1995	Cancer Genet Cytogenet 85,113-117, 1995	44	M	F		subtotal	2			48	4	subtotal	fibrous	3					0							10.1016/0165-4608(95)00148-4
Lopez-Gines 2001	Cancer Genet Cytogenet 125, 119-124, 2001	28	F	OL		surg	1	N		32	4		trans	2					0							10.1016/s0165-4608(00)00365-4
Malik2005	Br J Neurosurg 19, 13-20, 2005	36	F	V		Simp1	2	Y	SRS	39.5	3.5	SRS	benign	2	Y		2	5.5	1		died of hemorrhage from tumor	0				10.1080/02688690500080885
Mawrin 2004	Brain Pathol 2004 14(4)	60	M	Para		total	1	N		65	5		meningo Ki<1	3								0		1	0	10.1111/j.1750-3639.2004.tb00092.x
McMaster 2007	J Clin Neurosci. 14, 672-675, 2007	55	F	V		surg	1	N		60	5			3	Y		0.5	5.5	0				1		1	10.1016/j.jocn.2006.02.019
Miyagami 1994	No To Shinkei 48, 719-725, 1996	36	M	SP		Simp 1	1	N		39.4	3.4	Simp1	meningo	2	N	0	2.4	5.8	0							PMID: 8797205
		37	M	Para		Simp 1	1	N		38	1		meningo	3	N	0	5.4	6.4	0
		48	F	C		Simp 1	1	N		51	3	Simp2	meningo	3	Y	0	3	6	0
		57	F	C		Simp 2	1	N		62.5	5.5	Simp1	meningo	2	N	0	5.7	11.2	0
Mondal 2016	Indian J Med Paediatr Oncol 38, 218-219, 2017	45	F	CPA			1	N		46.5	1.5		meningo	3												10.4103/ijmpo.ijmpo_87_16
Mori 1988	No Shinkei Geka 16, 899-902, 1988	51	F	Para		Simp 2	2	N		61.5	10.5	Simp2	transitional	23	N		1.7	12.2	1	multiple						PMID: 3221974
Moubayed 2013	Head Neck 35, E115-118, 2013	54	M	C		surgery	1	N		56	2	surg	benign	3	Y		4	6	0							10.1002/hed.21938
Mubeen 2019	Asian J Neurosurg 14, 41-46, 2019	33	F	C		surgery	1	N						2				9	0							10.4103/ajns.AJNS_228_16.
		49	F	SP		surgery	1	N						2	Y			8	0
		67	M	Para		surgery	1	N						2	Y			9	0
		60	F	C		surgery	1	N						2	Y			7	0
		65	M	F		surgery	1	N						2	Y			6	0
Nagashima 1999	Acta Neurochir 141, 53-61, 1999	23	M			surgery	2	N		40	17		WHO grade 1	3			5.4	22.4	0							10.1007/s007010050266
		54	M			surgery	2	N		67	13		WHO grade 1	3			3.7	16.7	1
		67	M			surgery	2	N		73	6		WHO grade 1	3			3	9	1
		56	M			surgery	2	N		60	4		WHO grade 1	3			2	6	0
		38	F			surgery	4	N		61	23		WHO grade 1	23			2	25	0
		49	M			surgery	1	N		55.1	6.1		WHO grade 1	2			4.2	10.3	0
		53	F			surgery	1	N		56	3		WHO grade 1	2			7	10	0
		52	F			surgery	3	N		52			WHO grade 1	2			4	4	0
Nakamura 1991	Acta Pathol Jpn 41, 299-304,1991	60	F	Para		subtotal	2	N		61.5	1.5	surg	trans	3	N	0	3.5	5	1							10.1111/j.1440-1827.1991.tb03359.x.
Nakane 2007	J Neurosurg 107, 398-404, 2007	71	F	C		surgery	1	N		75	4		meningoKi<3	3	Y							0	0	1	1	10.3171/jns-07/08/0398
Nakatuka 2003	No Shinkei Geka 31, 181-186, 2003	64	F	C	3	Simp 1	1	N		64.3	0.3	surg	pssamommatous+trans Ki,1	3	Y	0	1.4	1.7	1			1	0	1	1	PMID: 12616654
Ohba 2009	J Neurosurg 114, 1278-1287, 2011	57	F	CPA		subtotal	1	N		57.6	0.6		meningo	2	Y							0	1		0	10.1007/s10143-009-0207-3
Ohta 1994	Cancer 74, 3176-3189, 1994	58	M	C	13	Simp 3	1	N		62.6	4.6	surg	meningo	2	N	0						1				10.1002/1097-0142(19941215)74:12<3176::aid-cncr2820741217>3.0.co;2-n
		28	M	SP	5	Simp 2	1	N		34.5	6.5	surg	trans	2	N	0
		43	F	C	6	Simp2	1	N		47.4	4.4	surg	meningo	2	Y	0	2.3	6.7	1
		42	F	F	11	Simp1	2	N		47.8	5.8	surg	trans	2	N	0	3.1	8.9	0
		71	M	F	4	Simp2	1	N		72.8	1.8	surg	meningo	2	N	0	3.1	8.9	0
Ohta 2001	No Shinkei Geka 29, 81-85, 2001	46	M	C	6.5	total	1	N		74	28	surg;rad 50Gy	trans	2	N	1	1.2	29.2	1		died of traffic accident	1			1	PMID: 11218772
Okada 1986	J Juzen Med Soc 95, 204-212, 1986	60	F	F	8	subtotal	2	N		62	2	simp1	trans high cell m1-2/10HPF	3	N		0.2	2.2	1
Oz 2011	Arch Pathol Lab Med 135, 935-940, 2011	67	F	C	7.5	total	1	N		67.5	0.5	surg	<4m/HPF Ki<4%	3	N	0	0.2	0.7	1				1		1	10.1043/2010-0414-crr1.1
Park KS 2015	J Korean Neurosurg Soc 57, 258-265, 2015	47	F	SP	3.6	Simp 2	1	N		47.3	0.3	surg	Ki5	2	Y	0	1.7	2	0	1		0	0		1	10.3340/jkns.2015.57.4.258
Pasquier1986	Cancer 58, 299-305, 1986	29	M	Para		surgery	2							3				6	1							10.1002/1097-0142(19941215)74:12<3176::aid-cncr2820741217>3.0.co;2-n
		52	M	C		surgery	1							3				4	1
Peh 1995	Br J Radiol 68, 428-430, 1995	34	F	V	4.5	total	1	N		38.8	4.8	surg	fibro	3	Y	0	1.2	6	1	1			0	1	1	10.1259/0007-1285-68-808-428
Pellerino 2016	J Neurooncol 127, 201-203, 2016	59	M	Para		subtotal	1	N		60.4	1.4	surg	meningo Ki<10	3	Y	1	8.4	9.8	1		HU, TMZ					10.1007/s11060-015-2016-6
Perez-Megan 2012	J Neuropathol Exp Neurol 71, 882-893, 2012	42	F	C		toal	1			49	7			2			1.4	8.4	0							10.1097/NEN.0b013e31826bf704
		65	F			total				67.9	2.9			2			2.3	5.2	0
		78	F	C		total	1			79.5	1.5			2			1.4	2.9	0
Perry 1998	Am J Surg Pathol 22, 1482-1490, 1998	45	F	Para		subtota	2	N		66	21	STR	benign	3			3.1	24.1	1							10.1097/00000478-199812000-00005
Raheja 2017	J Neurosurg 127, 965-970, 2017	28	F	PC		subtota	3	N		32	4	STR	mening	2	Y		7	11	0		sunitinib effective					10.3171/2016.9.Jns161629
Rajadurai 2019	Asian J Neurosurg 14, 314-317, 2019	39	M	Para		surgery	1	N		48	9		WHO grade 1	2	Y	0	5	14	0	lung						10.3171/2016.9.Jns161629
Rammo 2016	J Neurosurg 124, 496-500, 2016	35	F	C		total	2	Y	SRS	49	14	SRSx3(0,4,6y)	meningo 2m/10HPF	2	Y	1	6	20	0		Octreotide					10.3171/2015.1.Jns142260
Sakamoto 1993	Japan J Neurosurg 2, 295-301, 1993	54	M	Para		Simp 3	2	N		57.2	3.2	surg rad	fibro	2	Y	0	1.7	4.9	1							10.7887/jcns.2.295
		65	F	SP		Simp 4	1	N		65.4	0.4	surg rad	fibro	3	N	0	0.6	1	1		radiation 4Gy
		53	F	CPA		Simp 3	3	N		55.7	2.7	surg rad	meningo	2	Y	0	3.8	6.5	0
Sato 1995	No Shinkei Geka 23, 633-637, 1995	51	M	SP		subtotal	1	N		66.4	15.4	surg rad	meningo	3	Y	0	0.8	16.2	1	bone						PMID: 7637848
Schwechheimer	Virchows Arch 432, 163-167, 1998	39	M			surgery	2	N		50	11		meningo	3												10.1007/s004280050151
1998		70	M			surgery	2	N		76	6		trans	3
		49	F			surgery	1	N		50	1		meningo	3
		69	F			surgery	1	N		70	1		trans	3
Seo 2017	Neurosurgery 83, 1040-1049, 2018	63	M	SP		surgery		Y	SRS	76.7	13.7	surg		2												10.1093/neuros/nyx585
		55	M	T		surgery		Y	SRS	59.1	4.1	surg		2
		36	M	Para		surgery		Y	SRS	42	6	surg		2
		74	F	T		surgery		Y	SRS	78.1	4.1	surg		2
		62	M	T		surgery		Y	SRS	64.2	2.2	surg		3
		27	F	Para		surgery		Y	SRS	32.7	5.7	surg		2
Shih 2016	J Neurooncol 129, 281-288, 2016	61	M			surgery	2	N		62.1	1.1		benign	2	Y	1	4.3	5.4	1		Bev+Evero					10.1007/s11060-016-2172-3
		48	M			surgery	3			50.6	2.6		benign	2		1	2.1	4.7	1		Bev+Evero
		57	M			surgery	1			69.9	12.9		benign	3	Y	1	2.5	15.4	1		HU, Bev+Evero
		59	F			surgery	1	N		65.3	6.3		benign	3	Y	1	4.6	10.9	1		Bev+Evero
		45	F			surgery	1	Y	SRS				benign	3	Y	1	5.8	5.8	1		HU, Bev+Evero
		43	F			surgery	1	Y	SRS	47.2	4.2		benign	3	N	1	1.3	5.5	1		Bev+Evero
Shintaku 2007	Neuropathology 27, 448-452, 2007	61	F	V	2	Simp 1		N		65.3	4.3		trans	2	Y		0.3	0.3	0	Th11	SRS,		1	0	0	10.1111/j.1440-1789.2007.00786.x
Shivane 2006	Br J Neurosurg 20, 250-253, 2006	50	F	SP		surgery	1	N		72	22	subtotal	secretory	3	N	0	0.5	22.5	1	CPA etc		1	1		1	10.1080/02688690600875432
Shono 2000	Neurol Res 22, 189-193, 2000	39	F	SP		surgery				53	14			3					1							10.1080/01616412.2000.11741059
Simonetti 2018	Neurol Sci 39, 1781-1783, 2018	25	F	Para		surgery	1	N			20	surg	meningo	23	Y	1	4	24	1	lung						10.1007/s10072-018-3459-2
Su 2000	Chin J of Radiol 25,137-140,2000	60	F	Para		total	2	N		71	11			3					0	bone
Sung 1995	J Korean Radiol Society 33, 55-58, 1995	48	M	Para	9	total	1	N		49.7	1.7	total	meningo no invasion,	23	N	0	6.3	8	1				1	1	1	10.3348/jkrs.1995.33.1.55
Taiebe 2011	Arch Neurol. 68:388-389, 2011	30	F	OL		total	4	Y	Conv	60	30	total	meningo	2	N		0.3	30.3	1	lung liver
Yamasaki 2000	Cancer 89, 1102-1110, 2000	54	F	C	5.9	Simp 1	1	N		56.9	2.9		meningo Ki2.9	2									0	1	1	10.1002/1097-0142(20000901)89:5<1102::aid-cncr20>3.0.co;2-l
Yamashita 1980	Surg Neurol 14, 33-40, 1980	48	F	C		Simp 1	1	N		55	7	total		2	Y	0	11.5	18.5	0							PMID:7414483
		39	F	C		Simp 1	1	N		41.5	2.5	surg+rad		3	Y	0	1	3.5	1
		41	F	Para		Simp 2	1	N		46	5	surg		3	Y	0	8	13	1
		42	F	F		Simp 2	1	Y	Conv	43	1			3	N	0	3	4	1
Takada 2011	The Central Japan journal of orthopaedic & traumatic surgery54, 65-66, 2011	39	M	T		subtotal	1	Y	Conv	46	7			3		1	5	12	1							10.11359/chubu.2011.65
Tamura 1979 & Inoue 1984	Neurol Med Chir 19, 411-419, 1979	48	M	C		total	2	N		54	6	total	meningo	3	N		1	7	1							PMID: 89634
	Acta Neurochir 73, 179-191, 1984	47	F	Para		total	2	N		53.7	6.7	total	fibro	3	N		2.2	8.9	1							DOI: 10.1007/bf01400851
		64	F	OL		toal	2	N		67.7	3.7	subtotal	meningo	3	Y		3	6.7	1
		56	M	Para		total	1	N		57.3	1.3	total rad	fibro	3	Y		2.8	4.1	1
		60	M	C		total	1			60.5	0.5	surg rad	meningo	3	Y		1.6	2.1	0
		42	F	Para		total	2	N		45	3	total	meningo	3	N		4.7	7.7	1
Thomas 1981	J Neurosurg 55, 929-934, 1981	35	F			surgery	1	N		54	19	subtoal		2	Y		1.6	21.3	1							10.3171/jns.1981.55.6.0929
		53	F			surgery	1	N		56	3	total		2	Y		5	8.1	0
Uy 2002	Int J Radiat Oncol Biol Phys 53, 1265-1270, 2002	55	M	non-skull base		surgery	3	Y		69	14			3					0							10.1016/s0360-3016(02)02823-7
			M	non-skull base		surgery	2	Y	Conv		6.7			3		1			0	lung	HU
Walcott 2013	Front Oncol 3, 227, 2013	42	F	Para	5.5	subtotal	2	Y	Conv	48	6	IMRT60Gy	no atypical features	2	Y						IMRT60Gy	1				10.3389/fonc.2013.00227
Wang 2015	Int J Clin Exp Med 8, 16845-16849, 2015	51	F	FB		subtotal	1	N		54	3	subtotal	meningo Ki<2	23	Y	0	2	5	1			1	0	0	0	PMID: 26629232
Wanibuchi 2015	World Neurosurg 83, 424-430, 2015	63	F	cav		Simp 2	2	Y	Conv	67	4	gross total +IMRT50Gy	meningo	2	N		3.3	7.3	0			0	0	1	1	10.1016/j.wneu.2015.01.019
		60	F	cav			2	Y	Conv	62	2	IMRT	meningo	2			1.1	3.1	0
Yeon 2019	Anticancer Res 39, 6299-6305, 2019	50	M	Para	5.3	subtotal	1	N		50.8	0.8			2	Y		4.2	5	1							10.21873/anticanres.13840
		79	F	C	7	subtotal	1	N		84.2	5.2			23	N		1	6.2	0
		62	M	Para	5.4	subtotal	1	Y	SRS	70.2	8.2			2	Y		11.9	20	0
		43	M	Para	6.3	total	1	N		44.9	1.9			2	Y		8.9	10.8	0
		60	M	C	4.1	total	1	N		67.3	7.3			2	N		0.6	7.9	0
		65	F	SP	5	total	1	N		68.3	3.3			2	N		8.3	11.7	0
				C: convexity			Simp, Simpson grade					mening, menigotheliomatous type		2, WHO grade II							HU, hydroxyurea
				Para; parasagittal			total, total removal					fibro, fibrous type		23, WHO grade III after grade II							TMZ, temozolomide
				F falx			subtotal, subtotal removal					trans, transitional type		3, WHO grade III							Bev, Bevacizumb
				OL olfactory			SRS stereotactic radiosurgery					Ps, pssamommatous type									Evero, Everorimus
				FB frontal base								secretoy, secretory type		Y, yes
				MF middle fossa			Conv, conventional radiotherapy							N, no
				SP sphenoid
				CPA cerebellopontine angle
				PC petroclival
				cav cavernous
				T tent
				V ventricle
